# Supplementary material for: Platelet-Rich Fibrin Reduces IL-1β Release from Macrophages Undergoing Pyroptosis
Source: Int J Mol Sci. 2022 Jul 27;23(15):8306. doi: 10.3390/ijms23158306 (PMC9368224; doi:10.3390/ijms23158306)
Supplement: Supplementary file 1 [file ijms-23-08306-s001.zip]

Archive with 1 entries (1 files):
- ijms-1809219-supplementary.pdf
